# Supplementary material for: 5-(Prop-2-yn-1-yl)-5H-dibenzo[b,f]azepine: ortho­rhom­bic polymorph
Source: Acta Crystallogr Sect E Struct Rep Online. 2012 Dec 5;69(Pt 1):o17. doi: 10.1107/S1600536812048908 (PMC3588308; doi:10.1107/S1600536812048908)
Supplement: Supplementary file 1 [file e-69-00o17-sup1.cif]

##############################################################################
#                                                                            #
# This CIF contains the data in a paper accepted for publication in          #
# Acta Crystallographica Section E. It conforms to the requirements of       #
# Notes for Authors for Acta Crystallographica Section E, and has been       #
# peer reviewed under the auspices of the IUCr Commission on Journals.       #
#                                                                            #
# Full details of the Crystallographic Information File format               #
# are given in the paper "The Crystallographic Information File (CIF):       #
# a New Standard Archive File for Crystallography" by S. R. Hall, F. H.      #
# Allen and I. D. Brown [Acta Cryst. (1991), A47, 655-685].                  #
#                                                                            #
# The current version of the core CIF dictionary is obtainable from          #
# ftp://ftp.iucr.org/pub/cif_core.dic.                                       #
#                                                                            #
# Software is freely available for graphical display of the structure(s)     #
# in this CIF. For information consult the CIF software page                 #
# http://www.iucr.org/resources/cif/software.                                #
#                                                                            #
# This file may be used for bona fide research purposes within the           #
# scientific community so long as proper attribution is given to the journal # 
# article from which it was obtained.                                        #
#                                                                            #
##############################################################################
data_global
_audit_creation_method     'PLATON <TABLE ACC> option'
_journal_date_recd_electronic     2012-11-22
_journal_date_accepted     2012-11-28
_journal_name_full     'Acta Crystallographica, Section E'
_journal_year     2013
_journal_volume     69
_journal_issue      1
_journal_page_first     o17
_journal_page_last     o17
_journal_paper_category     QO
_journal_paper_doi     10.1107/S1600536812048908
_journal_coeditor_code     HB6998
_publ_contact_author_name     'Dr. Lokanath N. K.'
_publ_contact_author_address
;
Department of Studies in Physics
Manasagangotri
University of Mysore
Mysore 570 006
India
;
_publ_contact_author_email     'lokanath@physics.uni-mysore.ac.in'
_publ_contact_author_fax     '+91-821-2419333'
_publ_contact_author_phone     '+91-821-2419610'
_publ_section_title
;
5-(Prop-2-yn-1-yl)-5<i>H</i>-dibenzo[<i>b</i>,<i>f</i>]azepine: orthorhombic
polymorph
;
loop_
    _publ_author_name
    _publ_author_address
    'Abdoh, M. M. M.'
;
Department of Physics
Faculty of Science
An Najah National University
Nabtus West Bank
Palestine
;
    'Madan Kumar, S.'
;
Department of Studies in Physics
Manasagangotri,
University of Mysore,
Mysore 570 006
India
;
    'Vinay Kumar, K. S.'
;
Department of Studies in Chemistry
Manasagangotri,
University of Mysore,
Mysore 570 006
India
;
    'Manjunath, B. C.'
;
Department of Studies in Physics
Manasagangotri,
University of Mysore,
Mysore 570 006
India
;
    'Sadashiva, M. P.'
;
Department of Studies in Chemistry
Manasagangotri,
University of Mysore,
Mysore 570 006
India
;
    'Lokanath, N. K.'
;
Department of Studies in Physics
Manasagangotri,
University of Mysore,
Mysore 570 006
India
;
data_I
_chemical_name_systematic
;
5-(Prop-2-yn-1-yl)-5<i>H</i>-dibenzo[<i>b</i>,<i>f</i>]azepine
;
_chemical_formula_moiety     'C17 H13 N'
_chemical_formula_sum     'C17 H13 N'
_chemical_formula_iupac     'C17 H13 N'
_chemical_formula_weight     231.28
_symmetry_cell_setting     orthorhombic
_symmetry_space_group_name_H-M     'I b a 2'
_symmetry_space_group_name_Hall     'I 2 -2c'
loop_
    _symmetry_equiv_pos_site_id
    _symmetry_equiv_pos_as_xyz
    1 x,y,z
    2 -x,-y,z
    3 -x,y,1/2+z
    4 x,-y,1/2+z
    5 1/2+x,1/2+y,1/2+z
    6 1/2-x,1/2-y,1/2+z
    7 1/2-x,1/2+y,z
    8 1/2+x,1/2-y,z
_cell_length_a     16.2444(6)
_cell_length_b     21.1700(6)
_cell_length_c     7.2399(2)
_cell_angle_alpha     90
_cell_angle_beta     90
_cell_angle_gamma     90
_cell_volume     2489.76(13)
_cell_formula_units_Z     8
_cell_measurement_reflns_used     1199
_cell_measurement_theta_min     3.20
_cell_measurement_theta_max     25.00
_cell_measurement_temperature     103
_cell_special_details
;
;
_exptl_crystal_description     'block'
_exptl_crystal_colour     'yellow'
_exptl_crystal_size_max     0.35
_exptl_crystal_size_mid     0.30
_exptl_crystal_size_min     0.25
_exptl_crystal_size_rad     ?
_exptl_crystal_density_diffrn     1.234
_exptl_crystal_density_meas     ?
_exptl_crystal_density_method     'Not Measured'
_exptl_crystal_F_000     976
_exptl_absorpt_coefficient_mu     0.072
_exptl_absorpt_correction_type     none
_exptl_absorpt_process_details     ?
_exptl_absorpt_correction_T_min     ?
_exptl_absorpt_correction_T_max     ?
_exptl_special_details
;
;
_diffrn_ambient_temperature     103
_diffrn_radiation_type     'MoK\a'
_diffrn_radiation_wavelength     0.71073
_diffrn_radiation_source     'fine-focus sealed tube'
_diffrn_radiation_monochromator     graphite
_diffrn_measurement_device_type     'Oxford Diffraction Xcalibur Eos'
_diffrn_measurement_method     '\w scans'
_diffrn_detector_area_resol_mean     16.0839
_diffrn_reflns_number     10081
_diffrn_reflns_av_R_equivalents     0.0272
_diffrn_reflns_av_sigmaI/netI     0.0150
_diffrn_reflns_theta_min     3.15
_diffrn_reflns_theta_max     25.02
_diffrn_reflns_theta_full     25.02
_diffrn_measured_fraction_theta_max     0.997
_diffrn_measured_fraction_theta_full     0.997
_diffrn_reflns_limit_h_min     -19
_diffrn_reflns_limit_h_max     19
_diffrn_reflns_limit_k_min     -25
_diffrn_reflns_limit_k_max     25
_diffrn_reflns_limit_l_min     -8
_diffrn_reflns_limit_l_max     8
_diffrn_reflns_reduction_process
;
;
_diffrn_standards_number     0
_diffrn_standards_interval_count     0
_diffrn_standards_interval_time     0
_diffrn_standards_decay_%     0
_refine_special_details
;
Refinement on <i>F</i>^2^ for ALL reflections except those flagged by the user
for potential systematic errors. Weighted <i>R</i>-factors <i>wR</i> and all
goodnesses of fit <i>S</i> are based on <i>F</i>^2^, conventional
<i>R</i>-factors <i>R</i> are based on <i>F</i>, with <i>F</i> set to zero for
negative <i>F</i>^2^. The observed criterion of <i>F</i>^2^ > \s(<i>F</i>^2^)
is used only for calculating -<i>R</i>-factor-obs <i>etc</i>. and is not
relevant to the choice of reflections for refinement. <i>R</i>-factors based
on <i>F</i>^2^ are statistically about twice as large as those based on
<i>F</i>, and <i>R</i>-factors based on ALL data will be even larger.
;
_reflns_number_total     1199
_reflns_number_gt     1132
_reflns_threshold_expression     I>2\s(I)
_refine_ls_structure_factor_coef     Fsqd
_refine_ls_matrix_type     full
_refine_ls_R_factor_all     0.0283
_refine_ls_R_factor_gt     0.0258
_refine_ls_wR_factor_gt     0.0658
_refine_ls_wR_factor_ref     0.0674
_refine_ls_goodness_of_fit_ref     1.088
_refine_ls_restrained_S_all     1.087
_refine_ls_number_reflns     1199
_refine_ls_number_parameters     164
_refine_ls_number_restraints     1
_refine_ls_number_constraints     ?
_refine_ls_hydrogen_treatment     constr
_refine_ls_weighting_scheme     calc
_refine_ls_weighting_details
         'calc w=1/[\s^2^(Fo^2^)+(0.0354P)^2^+0.3725P] where P=(Fo^2^+2Fc^2^)/3'
_atom_sites_solution_hydrogens     geom
_atom_sites_solution_primary     direct
_atom_sites_solution_secondary     difmap
_refine_ls_shift/su_max     0.000
_refine_ls_shift/su_mean     0.000
_refine_diff_density_max     0.083
_refine_diff_density_min     -0.095
_refine_ls_extinction_method     'SHELXL97 (Sheldrick, 2008)'
_refine_ls_extinction_coef     0.0046(6)
_refine_ls_extinction_expression
                                  'FC^*^=KFC[1+0.001XFC^2^\L^3^/SIN(2\Q)]^-1/4^'
loop_
    _atom_type_symbol
    _atom_type_description
    _atom_type_scat_dispersion_real
    _atom_type_scat_dispersion_imag
    _atom_type_scat_source
    N N 0.0061 0.0033 'International Tables Vol C Tables 4.2.6.8 and 6.1.1.4'
    H H 0.0000 0.0000 'International Tables Vol C Tables 4.2.6.8 and 6.1.1.4'
    C C 0.0033 0.0016 'International Tables Vol C Tables 4.2.6.8 and 6.1.1.4'
_computing_data_collection     'CrysAlis PRO (Oxford Diffraction, 2009)'
_computing_cell_refinement     'CrysAlis PRO (Oxford Diffraction, 2009)'
_computing_data_reduction     'CrysAlis PRO (Oxford Diffraction, 2009)'
_computing_structure_solution     'SHELXS97 (Sheldrick, 2008)'
_computing_structure_refinement     'SHELXL97 (Sheldrick, 2008)'
_computing_molecular_graphics     'Mercury (Macrae <i>et al.</i>, 2006)'
_computing_publication_material     'SHELXL97 (Sheldrick, 2008)'
loop_
    _atom_site_type_symbol
    _atom_site_label
    _atom_site_fract_x
    _atom_site_fract_y
    _atom_site_fract_z
    _atom_site_U_iso_or_equiv
    _atom_site_thermal_displace_type
    _atom_site_calc_flag
    _atom_site_refinement_flags
    _atom_site_occupancy
    N N1 0.23053(8) 0.36797(6) 0.6618(2) 0.0409(4) Uani . . 1.000
    C C2 0.31311(10) 0.36894(7) 0.5957(3) 0.0414(5) Uani . . 1.000
    C C3 0.34432(10) 0.42627(8) 0.5292(3) 0.0492(6) Uani . . 1.000
    C C4 0.29519(12) 0.48379(8) 0.5170(3) 0.0560(6) Uani . . 1.000
    C C5 0.21579(11) 0.48775(7) 0.4806(3) 0.0538(6) Uani . . 1.000
    C C6 0.15967(10) 0.43569(8) 0.4423(3) 0.0450(5) Uani . . 1.000
    C C7 0.16937(9) 0.37583(7) 0.5219(2) 0.0399(5) Uani . . 1.000
    C C8 0.11790(10) 0.32691(8) 0.4686(3) 0.0483(6) Uani . . 1.000
    C C9 0.05556(11) 0.33719(9) 0.3419(3) 0.0592(7) Uani . . 1.000
    C C10 0.04355(11) 0.39633(10) 0.2688(3) 0.0635(7) Uani . . 1.000
    C C11 0.09515(11) 0.44467(9) 0.3192(3) 0.0571(6) Uani . . 1.000
    C C12 0.36307(11) 0.31589(9) 0.5992(3) 0.0532(6) Uani . . 1.000
    C C13 0.44347(12) 0.31917(11) 0.5374(3) 0.0705(8) Uani . . 1.000
    C C14 0.47460(12) 0.37508(13) 0.4711(4) 0.0791(9) Uani . . 1.000
    C C15 0.42559(12) 0.42769(11) 0.4679(4) 0.0691(8) Uani . . 1.000
    C C16 0.21109(11) 0.32276(8) 0.8082(3) 0.0491(6) Uani . . 1.000
    C C17 0.26199(11) 0.33371(8) 0.9703(3) 0.0474(6) Uani . . 1.000
    C C18 0.30303(14) 0.34250(9) 1.1020(3) 0.0616(7) Uani . . 1.000
    H H4 0.32340 0.52250 0.53740 0.0670 Uiso calc R 1.000
    H H5 0.19270 0.52900 0.47920 0.0650 Uiso calc R 1.000
    H H8 0.12550 0.28600 0.51950 0.0580 Uiso calc R 1.000
    H H9 0.02100 0.30320 0.30540 0.0710 Uiso calc R 1.000
    H H10 -0.00010 0.40370 0.18410 0.0760 Uiso calc R 1.000
    H H11 0.08650 0.48550 0.26830 0.0690 Uiso calc R 1.000
    H H12 0.34190 0.27700 0.64430 0.0640 Uiso calc R 1.000
    H H13 0.47730 0.28260 0.54070 0.0850 Uiso calc R 1.000
    H H14 0.52970 0.37720 0.42790 0.0950 Uiso calc R 1.000
    H H15 0.44760 0.46630 0.42260 0.0830 Uiso calc R 1.000
    H H16A 0.15230 0.32680 0.84240 0.0590 Uiso calc R 1.000
    H H16B 0.22030 0.27930 0.76240 0.0590 Uiso calc R 1.000
    H H18 0.33610 0.34960 1.20820 0.0740 Uiso calc R 1.000
loop_
    _atom_site_aniso_label
    _atom_site_aniso_U_11
    _atom_site_aniso_U_22
    _atom_site_aniso_U_33
    _atom_site_aniso_U_12
    _atom_site_aniso_U_13
    _atom_site_aniso_U_23
    N1 0.0432(7) 0.0429(7) 0.0367(8) -0.0037(6) 0.0005(6) 0.0061(6)
    C2 0.0424(8) 0.0505(9) 0.0314(8) -0.0034(8) -0.0036(8) -0.0045(7)
    C3 0.0494(9) 0.0594(10) 0.0389(10) -0.0153(8) -0.0019(8) -0.0043(8)
    C4 0.0762(12) 0.0439(10) 0.0479(11) -0.0187(8) 0.0020(10) -0.0015(8)
    C5 0.0747(11) 0.0393(9) 0.0474(11) 0.0003(8) 0.0066(11) 0.0039(8)
    C6 0.0506(9) 0.0464(8) 0.0380(9) 0.0061(7) 0.0079(8) 0.0023(8)
    C7 0.0385(8) 0.0449(8) 0.0362(9) 0.0031(7) 0.0050(7) -0.0001(7)
    C8 0.0464(9) 0.0486(9) 0.0498(11) -0.0009(8) -0.0006(9) -0.0001(8)
    C9 0.0498(10) 0.0693(12) 0.0584(13) -0.0044(9) -0.0072(10) -0.0051(10)
    C10 0.0506(10) 0.0866(14) 0.0533(13) 0.0091(11) -0.0072(10) 0.0044(12)
    C11 0.0574(11) 0.0628(11) 0.0511(11) 0.0143(9) 0.0018(10) 0.0122(9)
    C12 0.0539(10) 0.0610(11) 0.0448(11) 0.0056(9) -0.0074(9) -0.0068(9)
    C13 0.0560(11) 0.1000(17) 0.0554(13) 0.0212(12) -0.0066(11) -0.0157(13)
    C14 0.0453(11) 0.131(2) 0.0610(14) -0.0082(12) 0.0035(11) -0.0112(15)
    C15 0.0540(11) 0.0919(15) 0.0615(13) -0.0257(11) 0.0031(11) -0.0036(13)
    C16 0.0545(10) 0.0483(9) 0.0446(11) -0.0065(8) -0.0006(9) 0.0095(8)
    C17 0.0632(11) 0.0407(8) 0.0384(10) -0.0004(8) 0.0064(10) 0.0056(8)
    C18 0.0885(15) 0.0558(11) 0.0404(11) -0.0061(11) -0.0077(11) 0.0014(9)
_geom_special_details
;
Bond distances, angles <i>etc</i>. have been calculated using the rounded
fractional coordinates. All su's are estimated from the variances of the
(full) variance-covariance matrix. The cell e.s.d.'s are taken into account in
the estimation of distances, angles and torsion angles
;
loop_
    _geom_bond_atom_site_label_1
    _geom_bond_atom_site_label_2
    _geom_bond_site_symmetry_1
    _geom_bond_site_symmetry_2
    _geom_bond_distance
    _geom_bond_publ_flag
    N1 C2 . . 1.424(2) no
    N1 C7 . . 1.429(2) no
    N1 C16 . . 1.463(2) no
    C2 C3 . . 1.401(2) no
    C2 C12 . . 1.386(2) no
    C3 C4 . . 1.459(2) no
    C3 C15 . . 1.393(3) no
    C4 C5 . . 1.319(3) no
    C5 C6 . . 1.457(2) no
    C6 C7 . . 1.401(2) no
    C6 C11 . . 1.389(3) no
    C7 C8 . . 1.386(2) no
    C8 C9 . . 1.384(3) no
    C9 C10 . . 1.373(3) no
    C10 C11 . . 1.372(3) no
    C12 C13 . . 1.382(3) no
    C13 C14 . . 1.374(4) no
    C14 C15 . . 1.369(3) no
    C16 C17 . . 1.454(3) no
    C17 C18 . . 1.178(3) no
    C4 H4 . . 0.9500 no
    C5 H5 . . 0.9500 no
    C8 H8 . . 0.9500 no
    C9 H9 . . 0.9500 no
    C10 H10 . . 0.9500 no
    C11 H11 . . 0.9500 no
    C12 H12 . . 0.9500 no
    C13 H13 . . 0.9500 no
    C14 H14 . . 0.9500 no
    C15 H15 . . 0.9500 no
    C16 H16A . . 0.9900 no
    C16 H16B . . 0.9900 no
    C18 H18 . . 0.9500 no
loop_
    _geom_angle_atom_site_label_1
    _geom_angle_atom_site_label_2
    _geom_angle_atom_site_label_3
    _geom_angle_site_symmetry_1
    _geom_angle_site_symmetry_2
    _geom_angle_site_symmetry_3
    _geom_angle
    _geom_angle_publ_flag
    C2 N1 C7 . . . 114.53(14) no
    C2 N1 C16 . . . 117.15(13) no
    C7 N1 C16 . . . 116.10(13) no
    N1 C2 C3 . . . 117.96(14) no
    N1 C2 C12 . . . 122.26(15) no
    C3 C2 C12 . . . 119.77(16) no
    C2 C3 C4 . . . 123.10(16) no
    C2 C3 C15 . . . 118.11(17) no
    C4 C3 C15 . . . 118.76(17) no
    C3 C4 C5 . . . 126.88(16) no
    C4 C5 C6 . . . 127.00(15) no
    C5 C6 C7 . . . 122.38(16) no
    C5 C6 C11 . . . 119.39(16) no
    C7 C6 C11 . . . 118.21(15) no
    N1 C7 C6 . . . 118.38(14) no
    N1 C7 C8 . . . 122.01(14) no
    C6 C7 C8 . . . 119.58(15) no
    C7 C8 C9 . . . 120.57(16) no
    C8 C9 C10 . . . 120.19(17) no
    C9 C10 C11 . . . 119.39(18) no
    C6 C11 C10 . . . 121.97(18) no
    C2 C12 C13 . . . 120.44(18) no
    C12 C13 C14 . . . 120.3(2) no
    C13 C14 C15 . . . 119.5(2) no
    C3 C15 C14 . . . 121.9(2) no
    N1 C16 C17 . . . 110.96(14) no
    C16 C17 C18 . . . 179.8(2) no
    C3 C4 H4 . . . 117.00 no
    C5 C4 H4 . . . 117.00 no
    C4 C5 H5 . . . 117.00 no
    C6 C5 H5 . . . 116.00 no
    C7 C8 H8 . . . 120.00 no
    C9 C8 H8 . . . 120.00 no
    C8 C9 H9 . . . 120.00 no
    C10 C9 H9 . . . 120.00 no
    C9 C10 H10 . . . 120.00 no
    C11 C10 H10 . . . 120.00 no
    C6 C11 H11 . . . 119.00 no
    C10 C11 H11 . . . 119.00 no
    C2 C12 H12 . . . 120.00 no
    C13 C12 H12 . . . 120.00 no
    C12 C13 H13 . . . 120.00 no
    C14 C13 H13 . . . 120.00 no
    C13 C14 H14 . . . 120.00 no
    C15 C14 H14 . . . 120.00 no
    C3 C15 H15 . . . 119.00 no
    C14 C15 H15 . . . 119.00 no
    N1 C16 H16A . . . 109.00 no
    N1 C16 H16B . . . 109.00 no
    C17 C16 H16A . . . 109.00 no
    C17 C16 H16B . . . 109.00 no
    H16A C16 H16B . . . 108.00 no
    C17 C18 H18 . . . 180.00 no
loop_
    _geom_torsion_atom_site_label_1
    _geom_torsion_atom_site_label_2
    _geom_torsion_atom_site_label_3
    _geom_torsion_atom_site_label_4
    _geom_torsion_site_symmetry_1
    _geom_torsion_site_symmetry_2
    _geom_torsion_site_symmetry_3
    _geom_torsion_site_symmetry_4
    _geom_torsion
    _geom_torsion_publ_flag
    C7 N1 C2 C3 . . . . 69.0(2) no
    C7 N1 C2 C12 . . . . -112.4(2) no
    C16 N1 C2 C3 . . . . -149.95(18) no
    C16 N1 C2 C12 . . . . 28.6(3) no
    C2 N1 C7 C6 . . . . -72.36(18) no
    C2 N1 C7 C8 . . . . 110.12(17) no
    C16 N1 C7 C6 . . . . 146.21(16) no
    C16 N1 C7 C8 . . . . -31.3(2) no
    C2 N1 C16 C17 . . . . 58.9(2) no
    C7 N1 C16 C17 . . . . -160.75(14) no
    N1 C2 C3 C4 . . . . -2.9(3) no
    N1 C2 C3 C15 . . . . 178.7(2) no
    C12 C2 C3 C4 . . . . 178.5(2) no
    C12 C2 C3 C15 . . . . 0.1(3) no
    N1 C2 C12 C13 . . . . -178.59(19) no
    C3 C2 C12 C13 . . . . 0.0(3) no
    C2 C3 C4 C5 . . . . -33.6(4) no
    C15 C3 C4 C5 . . . . 144.8(2) no
    C2 C3 C15 C14 . . . . 0.1(4) no
    C4 C3 C15 C14 . . . . -178.4(2) no
    C3 C4 C5 C6 . . . . -0.8(4) no
    C4 C5 C6 C7 . . . . 32.0(3) no
    C4 C5 C6 C11 . . . . -146.4(2) no
    C5 C6 C7 N1 . . . . 7.6(3) no
    C5 C6 C7 C8 . . . . -174.84(18) no
    C11 C6 C7 N1 . . . . -174.02(16) no
    C11 C6 C7 C8 . . . . 3.6(3) no
    C5 C6 C11 C10 . . . . 175.77(19) no
    C7 C6 C11 C10 . . . . -2.7(3) no
    N1 C7 C8 C9 . . . . 175.51(16) no
    C6 C7 C8 C9 . . . . -2.0(3) no
    C7 C8 C9 C10 . . . . -0.6(3) no
    C8 C9 C10 C11 . . . . 1.6(3) no
    C9 C10 C11 C6 . . . . 0.1(3) no
    C2 C12 C13 C14 . . . . -0.3(3) no
    C12 C13 C14 C15 . . . . 0.5(4) no
    C13 C14 C15 C3 . . . . -0.4(4) no
loop_
    _geom_hbond_atom_site_label_D
    _geom_hbond_atom_site_label_H
    _geom_hbond_atom_site_label_A
    _geom_hbond_site_symmetry_A
    _geom_hbond_distance_DH
    _geom_hbond_distance_HA
    _geom_hbond_distance_DA
    _geom_hbond_angle_DHA
    C10 H10 Cg2 3_554 0.95 2.75 3.659(2) 160
    C18 H18 Cg1 1_556 0.95 2.58 3.512(2) 167
_iucr_refine_instructions_details
;
TITL ksv1 in Iba2
CELL  0.71073  16.2444  21.1700   7.2399   90.000   90.000   90.000
ZERR     8.00   0.0006   0.0006   0.0002    0.000    0.000    0.000
LATT  -2
SYMM  - X, - Y,   Z
SYMM  - X,   Y, 1/2 + Z
SYMM    X, - Y, 1/2 + Z
SFAC  C   H   N
UNIT  136  104   8
SIZE     0.25   0.30   0.35
L.S. 14
MERG 3
TEMP -170
OMIT 2 0 0
OMIT 1 1 0
SHEL 9999 0.84
TEMP -170
BOND $H
HTAB 2.000
ACTA
FMAP 2
PLAN 20
WGHT    0.035400    0.372500
EXTI    0.004550
FVAR       0.45597
MOLE   1
N1    3    0.230530    0.367967    0.661761    11.00000    0.04323    0.04286 =
         0.03670    0.00609    0.00050   -0.00366
C2    1    0.313114    0.368940    0.595710    11.00000    0.04241    0.05048 =
         0.03144   -0.00454   -0.00361   -0.00337
C3    1    0.344316    0.426274    0.529214    11.00000    0.04945    0.05938 =
         0.03893   -0.00433   -0.00187   -0.01529
C4    1    0.295190    0.483787    0.516966    11.00000    0.07617    0.04391 =
         0.04793   -0.00151    0.00201   -0.01865
AFIX  43
H4    2    0.323354    0.522492    0.537355    11.00000   -1.20000
AFIX   0
C5    1    0.215792    0.487749    0.480574    11.00000    0.07473    0.03934 =
         0.04741    0.00392    0.00663    0.00027
AFIX  43
H5    2    0.192727    0.528983    0.479172    11.00000   -1.20000
AFIX   0
C6    1    0.159665    0.435692    0.442299    11.00000    0.05064    0.04636 =
         0.03802    0.00234    0.00789    0.00611
C7    1    0.169369    0.375826    0.521864    11.00000    0.03852    0.04492 =
         0.03618   -0.00013    0.00505    0.00309
C8    1    0.117903    0.326907    0.468589    11.00000    0.04640    0.04865 =
         0.04984   -0.00008   -0.00060   -0.00087
AFIX  43
H8    2    0.125492    0.285957    0.519483    11.00000   -1.20000
AFIX   0
C9    1    0.055564    0.337194    0.341915    11.00000    0.04978    0.06932 =
         0.05840   -0.00512   -0.00724   -0.00440
AFIX  43
H9    2    0.020959    0.303240    0.305410    11.00000   -1.20000
AFIX   0
C10   1    0.043550    0.396327    0.268787    11.00000    0.05055    0.08661 =
         0.05328    0.00444   -0.00724    0.00907
AFIX  43
H10   2   -0.000079    0.403701    0.184111    11.00000   -1.20000
AFIX   0
C11   1    0.095148    0.444668    0.319151    11.00000    0.05742    0.06280 =
         0.05115    0.01217    0.00184    0.01426
AFIX  43
H11   2    0.086488    0.485496    0.268276    11.00000   -1.20000
AFIX   0
C12   1    0.363074    0.315892    0.599158    11.00000    0.05393    0.06100 =
         0.04482   -0.00680   -0.00745    0.00562
AFIX  43
H12   2    0.341921    0.277008    0.644298    11.00000   -1.20000
AFIX   0
C13   1    0.443470    0.319170    0.537370    11.00000    0.05595    0.10003 =
         0.05542   -0.01568   -0.00657    0.02121
AFIX  43
H13   2    0.477335    0.282602    0.540725    11.00000   -1.20000
AFIX   0
C14   1    0.474601    0.375080    0.471141    11.00000    0.04533    0.13145 =
         0.06105   -0.01117    0.00349   -0.00817
AFIX  43
H14   2    0.529739    0.377233    0.427866    11.00000   -1.20000
AFIX   0
C15   1    0.425592    0.427689    0.467941    11.00000    0.05405    0.09186 =
         0.06150   -0.00363    0.00310   -0.02572
AFIX  43
H15   2    0.447641    0.466257    0.422643    11.00000   -1.20000
AFIX   0
C16   1    0.211089    0.322756    0.808208    11.00000    0.05450    0.04832 =
         0.04455    0.00953   -0.00055   -0.00650
AFIX  23
H16A  2    0.152313    0.326788    0.842376    11.00000   -1.20000
H16B  2    0.220298    0.279267    0.762372    11.00000   -1.20000
AFIX   0
C17   1    0.261986    0.333707    0.970329    11.00000    0.06324    0.04075 =
         0.03842    0.00557    0.00638   -0.00038
C18   1    0.303033    0.342498    1.101995    11.00000    0.08846    0.05579 =
         0.04045    0.00140   -0.00769   -0.00608
AFIX 163
H18   2    0.336132    0.349587    1.208168    11.00000   -1.20000
HKLF 4
REM  ksv1 in Iba2
REM R1 =  0.0258 for   1132 Fo > 4sig(Fo)  and  0.0283 for all   1199 data
REM    164 parameters refined using      1 restraints
END
WGHT      0.0354      0.3686
REM Highest difference peak  0.083,  deepest hole -0.095,  1-sigma level  0.019
Q1    1   0.3228  0.3336  0.5366  11.00000  0.05    0.08
Q2    1   0.2696  0.3616  0.6138  11.00000  0.05    0.08
Q3    1   0.2627  0.4804  0.4158  11.00000  0.05    0.08
Q4    1   0.1835  0.4015  0.4405  11.00000  0.05    0.08
Q5    1   0.0000  0.5000  0.4756  10.50000  0.05    0.07
Q6    1   0.2822  0.3716  0.9993  11.00000  0.05    0.07
Q7    1   0.2187  0.4086  0.7394  11.00000  0.05    0.07
Q8    1   0.1556  0.4078  0.5045  11.00000  0.05    0.07
Q9    1   0.3372  0.3426  0.6541  11.00000  0.05    0.06
Q10   1   0.0723  0.3370  0.4591  11.00000  0.05    0.06
Q11   1   0.4653  0.3999  0.5510  11.00000  0.05    0.06
Q12   1   0.1678  0.3465  0.4445  11.00000  0.05    0.06
Q13   1   0.1893  0.4566  0.4623  11.00000  0.05    0.06
Q14   1   0.2247  0.3447  0.7187  11.00000  0.05    0.06
Q15   1   0.3092  0.3881  1.3579  11.00000  0.05    0.06
Q16   1   0.3208  0.3939  0.4915  11.00000  0.05    0.06
Q17   1   0.1534  0.4362  0.3267  11.00000  0.05    0.06
Q18   1   0.3551  0.5198  0.4970  11.00000  0.05    0.06
Q19   1   0.1573  0.5728  0.3419  11.00000  0.05    0.06
Q20   1   0.3325  0.4015  0.6088  11.00000  0.05    0.06
;
