# Supplementary material for: 5-(Prop-2-yn-1-yl)-5H-dibenzo[b,f]azepine: ortho­rhom­bic polymorph
Source: Acta Crystallogr Sect E Struct Rep Online. 2012 Dec 5;69(Pt 1):o17. doi: 10.1107/S1600536812048908 (PMC3588308; doi:10.1107/S1600536812048908)
Supplement: Supplementary file 2 [file e-69-00o17-Isup2.hkl]

# 
# h,k,l, Fc-squared, Fo-squared, sigma(Fo-squared) and status flag 
# 
data_I
_shelx_title ' ksv1 in Iba2' 
_shelx_refln_list_code          4 
_shelx_F_calc_maximum      229.87 
_exptl_crystal_F_000       976.00 
_reflns_d_resolution_high  0.8402 
 
loop_ 
 _symmetry_equiv_pos_as_xyz 
 'x, y, z' 
 '-x, -y, z' 
 '-x, y, z+1/2' 
 'x, -y, z+1/2' 
 'x+1/2, y+1/2, z+1/2' 
 '-x+1/2, -y+1/2, z+1/2' 
 '-x+1/2, y+1/2, z+1' 
 'x+1/2, -y+1/2, z+1' 
 
_cell_length_a    16.2444 
_cell_length_b    21.1700 
_cell_length_c     7.2399 
_cell_angle_alpha  90.000 
_cell_angle_beta   90.000 
_cell_angle_gamma  90.000 
 
_shelx_F_squared_multiplier     1.000 
 
loop_ 
 _refln_index_h 
 _refln_index_k 
 _refln_index_l 
 _refln_F_squared_calc 
 _refln_F_squared_meas 
 _refln_F_squared_sigma 
 _refln_observed_status 
   4   0   0      757.69      705.61     13.56 o 
   8   0   0     3808.71     3762.00     82.63 o 
  10   0   0      707.15      776.04     20.29 o 
  12   0   0      254.82      240.29      9.48 o 
  14   0   0        8.44        4.28      1.97 o 
  16   0   0       70.33       70.12      5.61 o 
  18   0   0       87.50       91.49      9.72 o 
   3   1   0      197.63      190.54      2.42 o 
   5   1   0      798.85      759.61      8.48 o 
   7   1   0      160.41      153.56      3.01 o 
   9   1   0      586.21      599.05     10.12 o 
  11   1   0      199.20      182.45      4.77 o 
  13   1   0       34.18       37.94      2.09 o 
  15   1   0      522.26      501.00     10.74 o 
  17   1   0       84.29       67.79      4.00 o 
  19   1   0      145.08      156.60      9.13 o 
   2   2   0      732.18      699.96      8.60 o 
   4   2   0      223.72      251.50      3.73 o 
   6   2   0       66.40       60.91      1.51 o 
   8   2   0     1209.61     1188.16     14.90 o 
  10   2   0      431.57      442.37      6.47 o 
  12   2   0      449.68      467.50      7.15 o 
  14   2   0       10.75       16.91      2.12 o 
  16   2   0      383.89      375.68      9.11 o 
  18   2   0        1.27        5.76      2.88 o 
   1   3   0      278.29      259.12      3.15 o 
   3   3   0       15.04       14.06      0.64 o 
   5   3   0      264.62      284.64      3.65 o 
   7   3   0      291.60      293.83      4.35 o 
   9   3   0       70.50       68.94      2.18 o 
  11   3   0      172.20      184.37      3.75 o 
  13   3   0        1.72        2.88      1.32 o 
  15   3   0       16.04       14.49      2.50 o 
  17   3   0       80.68       76.60      5.15 o 
  19   3   0      101.51      108.46      5.87 o 
   0   4   0    49302.87    51138.45    866.81 o 
   2   4   0      258.75      219.23      3.34 o 
   4   4   0     1695.11     1702.07     20.13 o 
   6   4   0      853.63      849.90     10.08 o 
   8   4   0      258.74      267.14      4.42 o 
  10   4   0     1399.87     1432.28     16.98 o 
  12   4   0       28.16       29.94      1.82 o 
  14   4   0      494.29      515.76      9.88 o 
  16   4   0       20.62       24.46      3.57 o 
  18   4   0        7.64        6.24      2.87 o 
   1   5   0       65.40       70.71      1.17 o 
   3   5   0       23.03       29.68      1.23 o 
   5   5   0       81.69       78.72      1.69 o 
   7   5   0       78.84       70.38      1.70 o 
   9   5   0      714.67      746.62     10.45 o 
  11   5   0      195.59      201.61      3.94 o 
  13   5   0       50.29       59.06      2.60 o 
  15   5   0       84.26       80.04      4.17 o 
  17   5   0       49.32       37.07      3.56 o 
   0   6   0    29887.05    29542.92    357.12 o 
   2   6   0    15215.10    14916.64    168.77 o 
   4   6   0     4537.64     4505.19     50.71 o 
   6   6   0     1452.88     1700.07     22.33 o 
   8   6   0        1.90        7.37      0.99 o 
  10   6   0      430.08      435.39      6.65 o 
  12   6   0     2119.70     2172.82     28.56 o 
  14   6   0       28.85       32.80      4.45 o 
  16   6   0      295.44      316.20     10.09 o 
  18   6   0       21.31       20.91      3.36 o 
   1   7   0       23.42       23.50      1.03 o 
   3   7   0       16.26       14.86      0.75 o 
   5   7   0     1329.99     1375.45     18.28 o 
   7   7   0      111.24      111.92      2.96 o 
   9   7   0       90.32       79.71      3.00 o 
  11   7   0      672.59      721.63     12.52 o 
  13   7   0      754.73      719.44     13.49 o 
  15   7   0        0.02       -0.27      1.58 o 
  17   7   0       87.89       93.06      4.27 o 
   0   8   0     1924.86     1870.45     23.30 o 
   2   8   0     2750.68     2735.32     31.85 o 
   4   8   0    11410.07    11780.18    157.11 o 
   6   8   0      859.26      838.48     19.04 o 
   8   8   0      236.07      260.37      6.03 o 
  10   8   0      470.40      448.56      9.50 o 
  12   8   0       64.72       75.23      6.54 o 
  14   8   0      384.87      376.84     17.73 o 
  16   8   0        2.81        5.92      5.68 o 
  18   8   0        3.43        9.52      7.07 o 
   1   9   0      144.60      143.44      1.99 o 
   3   9   0       29.86       23.24      1.38 o 
   5   9   0      725.09      731.08     18.91 o 
   7   9   0      173.08      176.36      7.52 o 
   9   9   0      107.83      110.89      4.33 o 
  11   9   0      252.68      225.41     10.71 o 
  13   9   0      251.01      210.36     13.18 o 
  15   9   0       31.64       39.96      6.03 o 
  17   9   0       34.11       44.73      9.57 o 
   0  10   0      761.32      801.98     11.68 o 
   2  10   0      659.14      676.53      9.31 o 
   4  10   0      231.44      227.24      4.64 o 
   6  10   0       73.42       71.58      4.24 o 
   8  10   0       17.23       24.57      4.64 o 
  10  10   0       38.33       37.96      5.70 o 
  12  10   0      503.07      512.94     17.75 o 
  14  10   0      136.68      158.10     14.70 o 
  16  10   0        0.14        0.63      5.48 o 
   1  11   0        0.09        5.54      0.62 o 
   3  11   0      388.23      396.36     11.93 o 
   5  11   0      585.50      641.81     12.34 o 
   7  11   0       18.38       28.88      2.61 o 
   9  11   0       57.20       69.89      5.83 o 
  11  11   0      148.34      139.92     11.81 o 
  13  11   0      725.86      720.39     23.17 o 
  15  11   0       73.35       77.63      7.78 o 
  17  11   0       22.45       15.06      7.55 o 
   0  12   0     1636.86     1738.36     24.10 o 
   2  12   0       78.34       63.72      1.54 o 
   4  12   0       16.26       25.41      2.68 o 
   6  12   0      656.06      749.17     14.91 o 
   8  12   0        0.06       -0.32      1.69 o 
  10  12   0      131.99      136.13      8.34 o 
  12  12   0      358.67      354.21     14.54 o 
  14  12   0      358.26      366.46     15.65 o 
  16  12   0       30.86       37.64      6.77 o 
   1  13   0       10.10        7.39      0.77 o 
   3  13   0      543.23      505.92      9.67 o 
   5  13   0      252.31      246.91      6.57 o 
   7  13   0       69.26       72.99      3.83 o 
   9  13   0        5.36        7.71      3.43 o 
  11  13   0       47.42       52.01      6.10 o 
  13  13   0       41.14       40.57      6.23 o 
  15  13   0       70.94       89.01      8.64 o 
   0  14   0        1.70        1.68      1.50 o 
   2  14   0      504.44      464.02      5.67 o 
   4  14   0        0.58        6.36      2.27 o 
   6  14   0      116.41      121.20      4.82 o 
   8  14   0       80.62       65.57      4.05 o 
  10  14   0        0.31        1.22      5.84 o 
  12  14   0      608.39      603.85     20.76 o 
  14  14   0       34.40       48.07      6.93 o 
  16  14   0       82.15       96.92      9.38 o 
   1  15   0      322.38      308.62      6.30 o 
   3  15   0      262.08      244.00      4.05 o 
   5  15   0      207.09      203.25      6.15 o 
   7  15   0        7.12        7.66      2.28 o 
   9  15   0      102.68       87.75      7.10 o 
  11  15   0       15.35       16.00      4.81 o 
  13  15   0      282.24      301.75     15.28 o 
  15  15   0      186.15      226.37     13.47 o 
   0  16   0     2056.99     1929.57     27.15 o 
   2  16   0      288.70      269.07      4.03 o 
   4  16   0      277.60      264.43      8.14 o 
   6  16   0      135.32      126.05      5.76 o 
   8  16   0        0.00        0.75      3.11 o 
  10  16   0        2.52        0.01      3.81 o 
  12  16   0      154.20      143.96     10.56 o 
  14  16   0        8.38       21.78     10.46 o 
   1  17   0      183.76      175.59      3.50 o 
   3  17   0      775.51      740.08     13.13 o 
   5  17   0       38.69       40.83      3.70 o 
   7  17   0       14.05        8.98      2.89 o 
   9  17   0        6.21        1.93      3.64 o 
  11  17   0       51.37       40.14      6.19 o 
  13  17   0        1.09        4.84      5.07 o 
   0  18   0      420.57      465.20     11.85 o 
   2  18   0       11.03       12.64      1.38 o 
   4  18   0        0.93        0.30      1.31 o 
   6  18   0      111.37      106.25      6.86 o 
   8  18   0        3.56        0.00      4.86 o 
  10  18   0        1.85       -4.71      4.71 o 
  12  18   0        5.31       -1.49      5.96 o 
   1  19   0      406.67      389.66      9.51 o 
   3  19   0       18.81       16.72      2.00 o 
   5  19   0      173.54      159.73      4.28 o 
   7  19   0       46.24       49.11      8.75 o 
   9  19   0      302.53      274.98     18.33 o 
  11  19   0       13.85       10.44      6.78 o 
   0  20   0     1490.40     1507.55     34.59 o 
   2  20   0      395.11      410.87      8.71 o 
   4  20   0        9.31        9.23      2.05 o 
   6  20   0       64.61       54.98      8.75 o 
   8  20   0        3.29        6.54      5.92 o 
  10  20   0       15.79       17.99      7.79 o 
   1  21   0        3.59        1.62      1.50 o 
   3  21   0       12.76       12.47      2.03 o 
   5  21   0       25.86       19.22      2.01 o 
   7  21   0       67.76       49.93      9.00 o 
   9  21   0       27.93       32.80      8.61 o 
   0  22   0       12.73       16.37      2.62 o 
   2  22   0        0.30       -0.05      2.19 o 
   4  22   0        0.63        3.10      1.74 o 
   6  22   0       35.45       44.50      4.48 o 
   8  22   0       77.96       64.22     10.39 o 
   1  23   0        2.79        6.50      1.64 o 
   3  23   0       79.34       75.61      4.39 o 
   5  23   0        7.78        4.88      2.01 o 
   7  23   0       37.26       40.18      2.64 o 
   0  24   0       17.40       17.76      3.38 o 
   2  24   0       21.52       28.17      3.35 o 
   4  24   0       26.51       28.71      3.94 o 
   1  25   0        5.41        4.20      2.66 o 
   2   1   1     2441.55     2373.36     15.58 o 
   4   1   1     9693.35     9313.19     65.25 o 
   6   1   1      853.62      820.13      6.95 o 
   8   1   1     3086.18     3228.95     27.71 o 
  10   1   1      315.83      333.95      3.99 o 
  12   1   1        0.60        0.88      0.79 o 
  14   1   1      234.63      220.57      3.95 o 
  16   1   1      443.64      438.53     11.44 o 
  18   1   1       10.03        8.53      2.41 o 
   1   2   1    29318.50    29321.91    189.48 o 
   3   2   1    37593.83    37209.50    241.44 o 
   5   2   1     1784.62     1865.04     13.03 o 
   7   2   1     4362.70     4468.00     35.17 o 
   9   2   1      333.85      330.11      4.14 o 
  11   2   1      294.18      313.42      3.93 o 
  13   2   1       35.17       34.77      1.44 o 
  15   2   1       59.05       70.73      2.92 o 
  17   2   1       43.06       31.74      4.13 o 
  19   2   1      100.57      105.04      5.30 o 
   2   3   1     2054.76     1955.59     13.06 o 
   4   3   1     1796.44     1696.68     12.21 o 
   6   3   1      173.91      146.87      1.91 o 
   8   3   1       47.27       55.28      1.29 o 
  10   3   1       89.51      106.00      2.02 o 
  12   3   1      184.26      187.34      2.87 o 
  14   3   1       58.09       53.90      2.08 o 
  16   3   1      194.93      186.76      5.51 o 
  18   3   1      103.21      120.94      4.76 o 
   1   4   1    14536.12    14111.48     86.71 o 
   3   4   1     5891.61     5857.59     39.43 o 
   5   4   1       57.62       49.41      1.03 o 
   7   4   1      459.58      469.69      4.62 o 
   9   4   1      570.67      594.52      6.02 o 
  11   4   1      480.92      487.97      4.97 o 
  13   4   1      344.46      356.62      4.71 o 
  15   4   1      636.77      622.72      9.54 o 
  17   4   1       57.71       49.79      3.52 o 
   2   5   1     2361.95     2262.63     14.70 o 
   4   5   1     3137.35     2958.72     20.22 o 
   6   5   1      186.83      209.80      2.30 o 
   8   5   1     1561.98     1634.63     13.19 o 
  10   5   1      104.72      112.55      2.00 o 
  12   5   1      214.97      218.98      3.04 o 
  14   5   1      408.29      409.59      6.22 o 
  16   5   1       70.96       71.37      4.14 o 
  18   5   1       66.66       70.16      3.62 o 
   1   6   1     1188.13     1149.39      8.05 o 
   3   6   1     2690.21     2669.20     17.88 o 
   5   6   1      127.46      139.35      1.87 o 
   7   6   1     1554.76     1621.56     12.29 o 
   9   6   1      262.06      236.48      2.89 o 
  11   6   1       55.30       55.11      1.57 o 
  13   6   1      665.04      651.07      7.83 o 
  15   6   1       63.67       54.60      2.62 o 
  17   6   1        1.23        1.23      2.57 o 
   2   7   1      375.37      403.52      3.25 o 
   4   7   1      861.31      839.50      7.13 o 
   6   7   1     1083.10     1144.13     11.57 o 
   8   7   1      189.17      193.01      2.71 o 
  10   7   1      225.73      232.09      2.97 o 
  12   7   1      262.75      259.06      4.42 o 
  14   7   1       63.45       55.48      1.99 o 
  16   7   1       23.97       19.46      1.59 o 
  18   7   1       53.38       59.89      3.02 o 
   1   8   1       83.39       82.49      1.12 o 
   3   8   1      812.24      770.42      7.56 o 
   5   8   1      281.78      299.84      4.32 o 
   7   8   1       30.46       37.78      1.32 o 
   9   8   1      167.46      183.58      3.22 o 
  11   8   1      335.13      331.39      5.44 o 
  13   8   1       67.08       68.68      2.59 o 
  15   8   1       53.04       55.10      3.30 o 
  17   8   1       10.03       10.03      1.97 o 
   2   9   1     1601.97     1613.37     13.45 o 
   4   9   1        2.06        5.01      1.13 o 
   6   9   1       11.35       10.52      1.23 o 
   8   9   1       93.35       86.50      3.37 o 
  10   9   1      151.68      158.82      4.83 o 
  12   9   1     1193.09     1137.08     22.23 o 
  14   9   1      124.61      114.02      8.29 o 
  16   9   1       24.79       30.36      4.16 o 
   1  10   1     1889.98     1864.70     13.58 o 
   3  10   1    10700.42    11202.99     92.52 o 
   5  10   1     1061.71     1150.69     13.06 o 
   7  10   1      226.09      238.20      5.59 o 
   9  10   1      301.52      298.20      7.11 o 
  11  10   1      670.14      668.65     14.82 o 
  13  10   1      292.33      301.43     10.34 o 
  15  10   1       33.52       35.40      4.42 o 
  17  10   1        1.37        4.98      2.73 o 
   2  11   1      199.95      210.10      2.24 o 
   4  11   1      231.01      221.62      3.48 o 
   6  11   1      300.35      324.79      8.46 o 
   8  11   1       26.91       29.33      2.34 o 
  10  11   1      150.43      162.15      6.28 o 
  12  11   1      146.71      132.34      6.22 o 
  14  11   1      151.72      157.71      7.08 o 
  16  11   1       29.21       30.69      3.25 o 
   1  12   1      252.89      233.93      2.42 o 
   3  12   1      163.56      169.43      2.28 o 
   5  12   1      406.47      432.11      7.17 o 
   7  12   1       52.28       58.67      2.71 o 
   9  12   1      122.26      124.81      4.66 o 
  11  12   1      486.33      491.95     12.39 o 
  13  12   1      392.53      392.49     11.27 o 
  15  12   1      106.23      116.35      8.87 o 
   2  13   1       42.11       50.42      1.06 o 
   4  13   1      426.75      436.52      5.70 o 
   6  13   1       54.43       50.73      2.53 o 
   8  13   1      112.74      110.49      3.76 o 
  10  13   1      227.06      212.43      7.53 o 
  12  13   1      360.81      347.15     10.43 o 
  14  13   1       14.64       12.96      3.54 o 
  16  13   1       54.71       60.97      5.62 o 
   1  14   1     1172.60     1122.73      8.74 o 
   3  14   1      175.04      169.15      2.49 o 
   5  14   1      227.09      247.31      5.25 o 
   7  14   1      202.21      206.44      5.07 o 
   9  14   1        6.08        4.85      2.52 o 
  11  14   1      174.34      157.28      6.90 o 
  13  14   1      560.25      591.54     16.90 o 
  15  14   1       36.73       38.92      4.88 o 
   2  15   1      135.54      131.98      1.83 o 
   4  15   1       78.51       74.86      1.95 o 
   6  15   1      265.55      285.74      6.00 o 
   8  15   1       27.14       21.93      3.14 o 
  10  15   1      116.75      111.98      5.81 o 
  12  15   1       39.37       34.63      5.78 o 
  14  15   1       36.14       36.90      4.84 o 
   1  16   1     1279.46     1242.46      9.71 o 
   3  16   1     1388.80     1415.69     12.40 o 
   5  16   1      134.47      147.62      3.90 o 
   7  16   1       33.85       24.00      2.90 o 
   9  16   1       42.72       41.10      4.99 o 
  11  16   1       31.06       33.49      4.14 o 
  13  16   1       23.82       28.10      5.95 o 
   2  17   1      459.10      451.72      4.26 o 
   4  17   1      271.36      269.13      4.14 o 
   6  17   1       87.57       92.45      4.19 o 
   8  17   1       22.82       21.01      3.34 o 
  10  17   1       68.54       72.40      5.16 o 
  12  17   1       56.73       56.68      5.22 o 
  14  17   1       75.53       70.28      7.03 o 
   1  18   1     2890.58     2836.40     23.41 o 
   3  18   1       88.81       94.23      3.60 o 
   5  18   1      166.45      163.32      3.70 o 
   7  18   1      211.20      199.86     11.47 o 
   9  18   1       13.82       11.04      4.50 o 
  11  18   1       23.65       30.22      6.26 o 
  13  18   1       35.57       36.58      7.34 o 
   2  19   1      131.39      131.10      2.27 o 
   4  19   1       54.73       55.50      3.05 o 
   6  19   1       42.66       46.56      3.23 o 
   8  19   1        5.28       10.55      4.37 o 
  10  19   1        5.34       12.18      5.11 o 
  12  19   1       11.86       20.16      6.17 o 
   1  20   1      289.60      301.92      3.85 o 
   3  20   1       17.89       16.53      1.68 o 
   5  20   1       28.30       24.76      1.63 o 
   7  20   1       36.83       31.63      2.93 o 
   9  20   1       44.00       47.79      6.65 o 
  11  20   1       11.20       12.06      5.14 o 
   2  21   1      106.44       97.40      2.46 o 
   4  21   1       26.83       23.02      1.78 o 
   6  21   1      135.59      127.96      4.51 o 
   8  21   1       57.10       53.12     11.04 o 
  10  21   1       30.47       41.12      6.77 o 
   1  22   1      141.59      148.41      2.86 o 
   3  22   1      191.37      193.06      4.35 o 
   5  22   1      115.05      115.26      3.67 o 
   7  22   1       36.57       39.05      2.01 o 
   9  22   1       11.13       13.54      5.39 o 
   2  23   1       30.93       32.43      2.19 o 
   4  23   1       12.99       14.05      1.97 o 
   6  23   1       10.45       13.66      1.75 o 
   1  24   1      225.64      238.61      3.93 o 
   3  24   1      100.65      112.34      3.67 o 
   5  24   1       29.57       32.79      2.44 o 
   0   0   2    52838.78    54423.13   1030.71 o 
   2   0   2    16015.19    15505.22    131.53 o 
   4   0   2     1155.44     1112.30     11.58 o 
   6   0   2     5504.32     5509.92     58.73 o 
   8   0   2      131.34      153.57      5.36 o 
  10   0   2      176.67      189.76      3.83 o 
  12   0   2      167.07      156.25      4.27 o 
  14   0   2        1.80        0.96      1.92 o 
  16   0   2      131.41      123.05      5.85 o 
  18   0   2       28.41       29.21      4.79 o 
   1   1   2    17159.08    17258.78    103.45 o 
   3   1   2     8257.77     7926.53     50.24 o 
   5   1   2      160.25      183.47      2.20 o 
   7   1   2     2200.54     2254.75     18.94 o 
   9   1   2      290.09      319.60      3.77 o 
  11   1   2      185.97      202.22      3.00 o 
  13   1   2      141.85      146.81      2.74 o 
  15   1   2       54.43       53.03      2.57 o 
  17   1   2       85.88       81.05      3.72 o 
   0   2   2     6491.89     6470.90     55.42 o 
   2   2   2     7470.36     7110.83     45.13 o 
   4   2   2     1930.01     1770.05     12.78 o 
   6   2   2     1067.82     1092.31      9.40 o 
   8   2   2     1077.54     1088.36      9.01 o 
  10   2   2       67.33       68.09      1.59 o 
  12   2   2       34.72       32.89      1.39 o 
  14   2   2      332.70      341.64      5.41 o 
  16   2   2      145.15      138.91      4.81 o 
  18   2   2       14.56       13.50      2.63 o 
   1   3   2     6056.70     5817.22     37.03 o 
   3   3   2     2653.40     2511.69     17.24 o 
   5   3   2     4945.28     5000.30     34.53 o 
   7   3   2     2090.33     2141.77     16.44 o 
   9   3   2      605.14      651.01      6.14 o 
  11   3   2     1327.63     1340.53     12.48 o 
  13   3   2      482.07      452.16      5.84 o 
  15   3   2      579.09      555.31      9.76 o 
  17   3   2        0.26       -0.02      1.74 o 
   0   4   2     2440.98     2620.24     25.49 o 
   2   4   2     7675.40     7680.20     52.45 o 
   4   4   2     1877.68     1823.42     12.80 o 
   6   4   2     1015.79     1106.86      8.78 o 
   8   4   2      143.00      125.47      1.94 o 
  10   4   2      305.20      315.99      3.70 o 
  12   4   2      663.32      687.51      6.78 o 
  14   4   2      231.30      258.26      4.18 o 
  16   4   2       14.10       17.10      2.23 o 
  18   4   2        4.98        4.19      2.08 o 
   1   5   2     3570.33     3475.37     24.94 o 
   3   5   2     1297.19     1355.34      9.98 o 
   5   5   2      536.24      552.76      4.44 o 
   7   5   2      308.45      287.30      3.19 o 
   9   5   2      282.59      300.30      3.45 o 
  11   5   2      457.23      453.79      4.73 o 
  13   5   2       50.79       55.25      1.97 o 
  15   5   2       62.56       78.04      3.59 o 
  17   5   2       17.63       17.75      2.27 o 
   0   6   2     3900.56     3923.26     41.98 o 
   2   6   2      651.09      682.79      5.61 o 
   4   6   2     1810.46     1847.32     13.05 o 
   6   6   2     1102.27     1120.85      8.17 o 
   8   6   2      293.98      275.04      3.42 o 
  10   6   2      183.58      182.70      2.68 o 
  12   6   2      685.71      671.59      7.58 o 
  14   6   2      150.84      158.76      4.99 o 
  16   6   2       68.84       73.45      3.75 o 
  18   6   2       47.75       47.02      2.91 o 
   1   7   2      410.97      412.19      3.93 o 
   3   7   2      125.76      132.82      1.78 o 
   5   7   2     1249.15     1221.97      9.50 o 
   7   7   2      608.28      588.48      5.26 o 
   9   7   2      182.22      184.50      2.44 o 
  11   7   2      256.50      270.50      3.62 o 
  13   7   2      616.76      603.64      8.06 o 
  15   7   2      326.86      326.23      5.23 o 
  17   7   2        3.14        3.87      1.69 o 
   0   8   2     4812.92     4798.35     54.55 o 
   2   8   2     3085.41     3096.71     23.06 o 
   4   8   2     1441.92     1443.76     11.62 o 
   6   8   2      704.92      692.57      6.13 o 
   8   8   2      460.32      464.66      4.45 o 
  10   8   2     1614.11     1609.89     13.57 o 
  12   8   2      181.47      167.34      3.19 o 
  14   8   2       44.90       37.69      1.68 o 
  16   8   2       53.73       59.66      2.09 o 
   1   9   2     2559.68     2623.27     20.27 o 
   3   9   2     1525.19     1568.94     12.57 o 
   5   9   2        0.29        2.08      0.53 o 
   7   9   2      759.23      742.71      8.17 o 
   9   9   2       19.67       17.75      1.04 o 
  11   9   2       78.80       66.25      2.42 o 
  13   9   2      300.05      305.52      5.57 o 
  15   9   2        1.44        2.28      1.34 o 
  17   9   2        2.66        6.85      2.78 o 
   0  10   2       99.88      104.94      2.43 o 
   2  10   2      887.57      846.74      7.50 o 
   4  10   2      761.22      819.83      7.07 o 
   6  10   2      252.36      251.73      3.27 o 
   8  10   2       40.88       38.57      1.46 o 
  10  10   2      207.68      217.11      5.04 o 
  12  10   2       59.40       54.53      3.23 o 
  14  10   2       91.85      105.13      5.46 o 
  16  10   2        2.54        7.48      2.31 o 
   1  11   2      456.90      478.65      4.75 o 
   3  11   2      107.89      112.29      1.77 o 
   5  11   2      121.06      113.74      2.02 o 
   7  11   2       24.57       21.73      1.66 o 
   9  11   2      847.57      811.76     14.00 o 
  11  11   2      866.75      832.20     16.69 o 
  13  11   2      123.98      114.22      4.47 o 
  15  11   2       22.37       21.84      3.29 o 
   0  12   2     2103.84     2188.82     24.40 o 
   2  12   2     1054.10      999.96      9.05 o 
   4  12   2      231.08      218.37      2.43 o 
   6  12   2     1086.01     1138.71     12.60 o 
   8  12   2      496.03      481.78      8.64 o 
  10  12   2       67.31       73.99      3.47 o 
  12  12   2       29.77       33.03      2.54 o 
  14  12   2       46.90       53.75      2.92 o 
  16  12   2       30.35       27.07      2.97 o 
   1  13   2       22.97       28.78      1.08 o 
   3  13   2      233.71      240.94      2.79 o 
   5  13   2      260.56      249.03      3.05 o 
   7  13   2       13.86        9.62      1.43 o 
   9  13   2      148.48      158.45      4.72 o 
  11  13   2       49.10       45.88      2.20 o 
  13  13   2       86.47       79.45      3.26 o 
  15  13   2       15.18       18.37      2.28 o 
   0  14   2      585.84      577.06      7.82 o 
   2  14   2      403.75      409.95      4.07 o 
   4  14   2      311.49      326.05      3.63 o 
   6  14   2      219.12      221.35      4.49 o 
   8  14   2      219.44      201.20      7.02 o 
  10  14   2       50.17       53.55      3.01 o 
  12  14   2       25.38       23.63      2.42 o 
  14  14   2       93.75       99.41      3.72 o 
   1  15   2       35.91       38.39      1.30 o 
   3  15   2       48.12       43.84      1.20 o 
   5  15   2      311.21      330.05      6.64 o 
   7  15   2      226.38      231.67      5.35 o 
   9  15   2      196.30      190.69      5.34 o 
  11  15   2      192.08      173.69      6.13 o 
  13  15   2        1.98        2.65      2.92 o 
   0  16   2      493.12      498.67      7.20 o 
   2  16   2       75.52       79.71      1.69 o 
   4  16   2      197.26      187.09      2.87 o 
   6  16   2      379.91      367.79      5.95 o 
   8  16   2      150.57      144.82      7.28 o 
  10  16   2      236.45      207.62      5.80 o 
  12  16   2       41.74       38.24      2.96 o 
  14  16   2        4.41        0.26      2.07 o 
   1  17   2      116.68      113.98      3.03 o 
   3  17   2      209.23      203.47      2.83 o 
   5  17   2       33.59       36.83      1.81 o 
   7  17   2      173.52      163.23      5.02 o 
   9  17   2       56.61       60.34      3.81 o 
  11  17   2       21.42       22.52      3.06 o 
  13  17   2        3.57        3.56      3.62 o 
   0  18   2      826.53      873.33     12.98 o 
   2  18   2      220.22      214.26      3.92 o 
   4  18   2       41.21       38.43      1.97 o 
   6  18   2       54.99       52.91      2.47 o 
   8  18   2      153.22      131.01      5.48 o 
  10  18   2       18.16       10.77      4.56 o 
  12  18   2        6.36        3.04      2.42 o 
   1  19   2        8.17       10.09      1.34 o 
   3  19   2       83.27       82.85      2.33 o 
   5  19   2       43.57       41.63      2.46 o 
   7  19   2      105.63       98.84      3.89 o 
   9  19   2        8.46        4.98      2.32 o 
  11  19   2        7.52       12.63      2.65 o 
   0  20   2      680.42      673.35     10.74 o 
   2  20   2       10.18        9.11      1.21 o 
   4  20   2      153.70      155.39      3.85 o 
   6  20   2       55.50       51.51      2.43 o 
   8  20   2        7.16        4.23      1.30 o 
  10  20   2       36.33       35.67      6.26 o 
   1  21   2        1.40        2.79      1.28 o 
   3  21   2        6.87        6.48      1.63 o 
   5  21   2       53.05       49.80      2.66 o 
   7  21   2       51.44       39.90      2.25 o 
   9  21   2        5.33        4.98      1.67 o 
   0  22   2      255.30      254.30      6.94 o 
   2  22   2      195.17      182.43      3.98 o 
   4  22   2       17.61       16.49      2.11 o 
   6  22   2        4.81        1.82      1.56 o 
   8  22   2        6.30        7.00      1.92 o 
   1  23   2       10.40       12.10      1.55 o 
   3  23   2        2.55        2.06      2.22 o 
   5  23   2       40.46       34.09      3.03 o 
   0  24   2       20.65       19.53      2.66 o 
   2  24   2       13.95       21.14      2.63 o 
   2   1   3     1711.79     1780.78     12.15 o 
   4   1   3     5267.03     5492.93     39.11 o 
   6   1   3     2167.99     2064.81     16.57 o 
   8   1   3       65.35       69.89      1.69 o 
  10   1   3       48.79       46.80      1.60 o 
  12   1   3      227.56      218.47      3.37 o 
  14   1   3       37.96       33.51      2.29 o 
  16   1   3        0.44        0.43      2.02 o 
  18   1   3        7.92        5.37      2.76 o 
   1   2   3     1110.18     1081.93      7.75 o 
   3   2   3     1286.65     1381.08     10.14 o 
   5   2   3     3123.30     3250.62     26.11 o 
   7   2   3     2181.39     2266.68     18.71 o 
   9   2   3      167.71      162.72      3.57 o 
  11   2   3      210.29      205.83      3.18 o 
  13   2   3        7.58        8.95      1.52 o 
  15   2   3      208.21      193.96      5.45 o 
  17   2   3        1.39       -1.45      2.06 o 
   2   3   3     2167.07     2081.34     14.70 o 
   4   3   3     3570.01     3560.96     25.04 o 
   6   3   3      531.20      496.40      5.57 o 
   8   3   3      334.91      345.67      4.14 o 
  10   3   3      314.43      308.08      3.78 o 
  12   3   3       36.89       38.80      1.71 o 
  14   3   3       86.12       87.95      3.67 o 
  16   3   3       29.12       32.49      2.79 o 
   1   4   3      434.08      456.10      4.31 o 
   3   4   3      737.83      723.39      5.99 o 
   5   4   3       26.08       18.23      0.91 o 
   7   4   3      252.73      256.32      3.34 o 
   9   4   3      473.67      460.27      4.83 o 
  11   4   3     1670.20     1636.69     13.94 o 
  13   4   3        2.30        1.93      1.47 o 
  15   4   3       53.20       46.95      3.00 o 
  17   4   3       37.98       40.56      3.06 o 
   2   5   3     1489.26     1516.98     12.73 o 
   4   5   3     1452.18     1418.61     10.74 o 
   6   5   3     1168.73     1179.47      9.76 o 
   8   5   3      646.05      658.44      6.41 o 
  10   5   3      191.61      201.19      2.99 o 
  12   5   3      162.26      157.57      3.62 o 
  14   5   3      154.45      141.72      4.20 o 
  16   5   3       18.53       18.89      2.38 o 
   1   6   3     1927.11     1996.19     16.42 o 
   3   6   3     1559.37     1650.56     14.40 o 
   5   6   3      840.09      886.48      7.38 o 
   7   6   3      479.70      480.92      4.80 o 
   9   6   3      133.57      140.10      2.42 o 
  11   6   3       23.25       17.99      1.61 o 
  13   6   3      400.55      392.53      5.95 o 
  15   6   3       43.50       47.37      2.85 o 
  17   6   3       15.00       16.73      2.62 o 
   2   7   3     1363.80     1451.85     12.35 o 
   4   7   3      681.60      680.05      6.55 o 
   6   7   3       44.45       30.40      1.12 o 
   8   7   3      302.98      295.56      4.13 o 
  10   7   3     1830.89     1757.90     16.92 o 
  12   7   3      250.07      244.71      4.33 o 
  14   7   3       64.13       61.00      2.50 o 
  16   7   3       29.84       27.70      2.43 o 
   1   8   3       66.66       46.62      1.37 o 
   3   8   3      247.92      268.36      3.20 o 
   5   8   3      201.43      207.16      2.78 o 
   7   8   3      307.40      294.51      3.49 o 
   9   8   3      117.74      117.54      2.43 o 
  11   8   3      707.86      714.00      8.72 o 
  13   8   3       75.66       71.27      2.35 o 
  15   8   3        4.83        0.56      1.42 o 
  17   8   3       20.25       19.78      2.23 o 
   2   9   3      442.53      481.26      4.85 o 
   4   9   3      240.18      231.69      2.92 o 
   6   9   3      299.00      315.12      4.38 o 
   8   9   3      473.36      473.27      5.37 o 
  10   9   3      788.05      805.25      9.43 o 
  12   9   3      132.24      133.20      2.91 o 
  14   9   3       30.73       30.76      1.72 o 
  16   9   3        1.34       -0.06      1.38 o 
   1  10   3      616.40      655.85      6.38 o 
   3  10   3       71.71       83.41      1.70 o 
   5  10   3      195.90      199.46      2.66 o 
   7  10   3      407.54      429.61      4.67 o 
   9  10   3      502.96      506.98      6.41 o 
  11  10   3       45.50       42.98      1.80 o 
  13  10   3       96.26      103.88      3.05 o 
  15  10   3       32.81       36.53      2.53 o 
   2  11   3      409.97      466.44      4.69 o 
   4  11   3      161.71      158.34      2.41 o 
   6  11   3       97.80       91.19      2.01 o 
   8  11   3      751.40      708.17      7.87 o 
  10  11   3      522.30      508.97      7.48 o 
  12  11   3       74.01       75.69      2.55 o 
  14  11   3       61.00       71.01      3.74 o 
  16  11   3       96.96      106.05      5.19 o 
   1  12   3      751.51      767.59      7.09 o 
   3  12   3      491.03      500.89      4.94 o 
   5  12   3      536.15      562.73      5.43 o 
   7  12   3      246.51      253.19      3.24 o 
   9  12   3      189.37      191.89      3.83 o 
  11  12   3      259.99      255.48      6.04 o 
  13  12   3      106.80       97.49      3.96 o 
  15  12   3        4.96       10.32      2.35 o 
   2  13   3      102.09      103.76      2.09 o 
   4  13   3       76.10       76.15      1.75 o 
   6  13   3       41.82       40.03      1.30 o 
   8  13   3     1154.67     1112.71     13.77 o 
  10  13   3      856.29      823.83     15.47 o 
  12  13   3       39.77       35.12      2.64 o 
  14  13   3      172.12      182.09      7.87 o 
   1  14   3      537.75      534.46      5.81 o 
   3  14   3      156.03      149.64      2.47 o 
   5  14   3       57.33       55.43      1.68 o 
   7  14   3      309.68      305.53      5.03 o 
   9  14   3      274.94      287.52      6.29 o 
  11  14   3      373.89      346.22      7.99 o 
  13  14   3      102.98      106.22      4.81 o 
   2  15   3      288.99      271.89      3.74 o 
   4  15   3      339.33      326.64      4.37 o 
   6  15   3        7.44        9.34      1.29 o 
   8  15   3       56.57       53.52      2.78 o 
  10  15   3       14.45        8.11      1.88 o 
  12  15   3       19.28       18.92      2.22 o 
  14  15   3       59.96       75.12      3.76 o 
   1  16   3      124.56      129.56      2.78 o 
   3  16   3        4.89        4.24      1.13 o 
   5  16   3      132.64      135.16      2.99 o 
   7  16   3       14.58       13.63      2.96 o 
   9  16   3       47.20       47.58      2.77 o 
  11  16   3       54.39       54.11      2.97 o 
  13  16   3        2.29        0.96      1.90 o 
   2  17   3      279.54      266.29      4.36 o 
   4  17   3      273.42      261.63      4.06 o 
   6  17   3       67.76       66.23      5.75 o 
   8  17   3       99.42       88.62      4.28 o 
  10  17   3       54.09       43.49      3.00 o 
  12  17   3       40.17       43.24      3.69 o 
   1  18   3      611.19      614.82      8.91 o 
   3  18   3       18.61       20.91      1.52 o 
   5  18   3       49.17       52.37      2.17 o 
   7  18   3      154.63      145.24      7.14 o 
   9  18   3       32.57       34.81      2.84 o 
  11  18   3        0.48        1.41      1.87 o 
   2  19   3      116.74      116.19      3.30 o 
   4  19   3      226.49      211.44      4.52 o 
   6  19   3       11.24        7.64      2.22 o 
   8  19   3       10.84       14.13      2.34 o 
  10  19   3       69.16       65.31      3.59 o 
   1  20   3      287.29      300.97      5.20 o 
   3  20   3      131.54      132.32      2.91 o 
   5  20   3      130.23      117.56      4.84 o 
   7  20   3       49.62       46.98      3.32 o 
   9  20   3        9.44        7.76      2.19 o 
   2  21   3      118.46      124.06      3.24 o 
   4  21   3        0.94        2.61      2.31 o 
   6  21   3        6.30        5.20      2.23 o 
   8  21   3        6.88        6.77      2.27 o 
   1  22   3       49.44       58.65      2.66 o 
   3  22   3      322.86      325.64      6.49 o 
   5  22   3      136.65      158.48      5.82 o 
   2  23   3       21.07       25.34      1.84 o 
   4  23   3       27.74       39.51      3.50 o 
   0   0   4     5905.43     6017.09     74.13 o 
   2   0   4      139.68      143.78      4.37 o 
   4   0   4      709.20      684.29     11.18 o 
   6   0   4      336.70      309.68      5.49 o 
   8   0   4     1843.20     1853.64     22.03 o 
  10   0   4      204.40      190.69      4.50 o 
  12   0   4      140.02      148.29      5.21 o 
  14   0   4       11.07        8.03      4.03 o 
  16   0   4      118.25      110.08      8.06 o 
   1   1   4      126.24      123.59      2.23 o 
   3   1   4     2995.52     2954.96     22.70 o 
   5   1   4      970.68     1009.66     10.08 o 
   7   1   4      269.30      261.36      3.58 o 
   9   1   4        9.61        8.18      1.11 o 
  11   1   4       92.16       82.13      2.69 o 
  13   1   4      200.27      189.55      5.00 o 
  15   1   4        6.15        4.13      2.81 o 
  17   1   4       21.35       23.38      3.65 o 
   0   2   4     2858.79     2935.44     32.68 o 
   2   2   4      643.01      602.91      5.33 o 
   4   2   4       63.69       81.89      2.05 o 
   6   2   4      236.05      245.75      3.52 o 
   8   2   4      602.08      616.36      6.98 o 
  10   2   4       58.59       53.82      1.87 o 
  12   2   4       50.59       52.51      2.46 o 
  14   2   4      228.76      225.57      6.03 o 
  16   2   4       17.69       22.10      3.40 o 
   1   3   4      120.12      116.92      2.12 o 
   3   3   4     2802.34     2925.58     21.66 o 
   5   3   4     1235.02     1236.83     10.44 o 
   7   3   4      422.96      435.20      5.29 o 
   9   3   4       78.14       70.95      2.76 o 
  11   3   4      379.74      357.03      5.87 o 
  13   3   4      243.11      233.14      5.96 o 
  15   3   4       86.18       75.53      4.72 o 
   0   4   4      292.79      289.85      5.08 o 
   2   4   4     2752.55     2699.90     25.36 o 
   4   4   4      672.41      654.17      6.33 o 
   6   4   4      655.85      659.77      7.02 o 
   8   4   4     1040.00     1011.79     10.06 o 
  10   4   4      550.28      538.31      6.58 o 
  12   4   4      130.52      138.73      3.85 o 
  14   4   4      117.11      120.54      4.47 o 
  16   4   4       38.73       43.76      4.67 o 
   1   5   4      522.11      531.12      5.47 o 
   3   5   4      440.27      445.51      4.69 o 
   5   5   4      416.83      424.89      4.82 o 
   7   5   4      168.76      171.77      3.11 o 
   9   5   4      514.33      504.51      5.81 o 
  11   5   4       64.98       68.71      2.64 o 
  13   5   4      227.31      223.43      5.23 o 
  15   5   4       32.14       35.48      2.92 o 
   0   6   4      629.13      612.78      8.62 o 
   2   6   4      458.45      447.05      4.86 o 
   4   6   4      326.68      339.20      4.21 o 
   6   6   4      416.86      379.99      4.92 o 
   8   6   4     1155.04     1156.41     11.09 o 
  10   6   4      234.01      246.79      4.42 o 
  12   6   4       65.22       68.93      3.27 o 
  14   6   4      148.52      138.06      4.65 o 
  16   6   4       13.49       15.45      2.56 o 
   1   7   4       58.74       60.12      1.65 o 
   3   7   4      693.16      696.27      7.27 o 
   5   7   4        1.72       -0.48      0.84 o 
   7   7   4     1186.10     1227.67     12.05 o 
   9   7   4      819.33      820.80      9.69 o 
  11   7   4      324.14      323.44      5.18 o 
  13   7   4       40.71       40.62      2.56 o 
  15   7   4       26.48       26.06      2.62 o 
   0   8   4      416.34      428.36      6.69 o 
   2   8   4       70.03       69.18      1.81 o 
   4   8   4      314.22      316.97      4.23 o 
   6   8   4      649.27      627.38      7.08 o 
   8   8   4       74.75       76.37      2.26 o 
  10   8   4        0.43        0.55      1.30 o 
  12   8   4      192.03      192.13      4.30 o 
  14   8   4      108.55      106.84      3.83 o 
   1   9   4      299.52      318.83      4.04 o 
   3   9   4       45.07       44.41      1.57 o 
   5   9   4       14.58       13.13      1.11 o 
   7   9   4     1507.15     1464.73     14.10 o 
   9   9   4      802.63      785.64      9.34 o 
  11   9   4       18.77       23.34      1.80 o 
  13   9   4       90.50       78.66      2.84 o 
  15   9   4       61.99       68.84      3.71 o 
   0  10   4      982.34     1042.42     14.19 o 
   2  10   4      106.16      111.69      2.32 o 
   4  10   4      264.31      246.69      3.43 o 
   6  10   4       26.44       26.03      1.41 o 
   8  10   4      355.24      348.98      5.24 o 
  10  10   4      207.78      200.44      3.94 o 
  12  10   4      133.86      150.27      3.64 o 
  14  10   4        7.69        7.31      1.53 o 
   1  11   4      185.08      184.95      3.01 o 
   3  11   4       44.63       41.68      1.54 o 
   5  11   4      701.62      668.13      6.91 o 
   7  11   4      325.00      326.07      4.95 o 
   9  11   4      354.77      371.91      5.61 o 
  11  11   4      140.39      144.16      3.23 o 
  13  11   4       16.75       19.91      1.94 o 
   0  12   4      391.50      379.11      9.54 o 
   2  12   4      318.25      319.42      3.94 o 
   4  12   4      216.58      218.65      3.19 o 
   6  12   4      326.88      315.16      5.50 o 
   8  12   4       83.50       80.58      2.50 o 
  10  12   4       41.98       43.75      1.86 o 
  12  12   4       89.64       96.16      5.40 o 
  14  12   4       92.90       91.31      3.05 o 
   1  13   4      155.27      150.88      2.61 o 
   3  13   4      200.92      202.40      3.34 o 
   5  13   4      164.79      175.95      3.53 o 
   7  13   4      150.45      151.95      3.27 o 
   9  13   4      130.81      139.60      2.97 o 
  11  13   4       42.13       48.03      2.31 o 
  13  13   4       29.46       21.26      2.78 o 
   0  14   4      233.65      227.24      4.88 o 
   2  14   4       10.36        4.85      1.19 o 
   4  14   4      122.54      122.87      2.70 o 
   6  14   4       27.86       23.96      1.54 o 
   8  14   4       42.40       42.89      1.90 o 
  10  14   4       21.74       17.01      1.73 o 
  12  14   4       40.32       42.33      5.07 o 
   1  15   4       19.29       18.73      1.75 o 
   3  15   4      170.69      166.19      3.45 o 
   5  15   4      343.91      352.19      6.86 o 
   7  15   4       38.41       36.81      1.70 o 
   9  15   4       50.15       49.11      2.24 o 
  11  15   4      117.29      132.60      4.84 o 
   0  16   4       40.10       41.31      3.30 o 
   2  16   4        6.74        8.74      1.59 o 
   4  16   4       30.87       30.65      1.96 o 
   6  16   4       38.13       40.54      1.91 o 
   8  16   4       85.19       86.73      3.54 o 
  10  16   4       23.39       21.81      3.00 o 
   1  17   4       12.91        9.00      1.71 o 
   3  17   4       98.46       92.69      3.13 o 
   5  17   4       28.61       31.93      1.90 o 
   7  17   4      145.90      154.55      4.12 o 
   9  17   4       32.82       29.50      3.25 o 
  11  17   4       24.10       24.93      3.19 o 
   0  18   4      100.17       99.39      4.75 o 
   2  18   4       95.40      109.01      3.45 o 
   4  18   4       41.85       43.57      2.37 o 
   6  18   4       69.61       66.26      2.90 o 
   8  18   4       69.48       72.74      4.97 o 
  10  18   4       20.45       24.79      3.19 o 
   1  19   4       76.88       71.50      3.00 o 
   3  19   4       25.68       21.15      2.29 o 
   5  19   4       26.50       35.27      3.04 o 
   7  19   4       24.94       23.91      3.09 o 
   0  20   4      132.80      117.02      5.30 o 
   2  20   4       27.94       34.81      2.69 o 
   4  20   4       30.98       33.45      2.69 o 
   6  20   4      136.58      143.30      8.31 o 
   1  21   4        9.73        9.48      2.08 o 
   3  21   4       25.04       19.03      2.28 o 
   5  21   4        5.92        9.90      1.99 o 
   0  22   4      100.18       87.68      5.49 o 
   2  22   4       50.79       44.04      2.94 o 
   2   1   5      484.31      494.86      5.67 o 
   4   1   5      135.19      131.88      3.59 o 
   6   1   5      324.24      338.26      4.62 o 
   8   1   5       97.65       90.95      3.00 o 
  10   1   5      200.37      175.69      5.41 o 
  12   1   5      110.22      117.92      5.79 o 
  14   1   5        0.88       -2.37      2.53 o 
   1   2   5       97.91       91.90      2.22 o 
   3   2   5      585.69      596.40      6.48 o 
   5   2   5      202.86      222.92      3.69 o 
   7   2   5      120.50      124.41      3.08 o 
   9   2   5       76.67       72.46      2.84 o 
  11   2   5      162.05      139.98      5.18 o 
  13   2   5       46.75       55.59      5.57 o 
  15   2   5       41.25       39.47      4.20 o 
   2   3   5       63.19       74.65      2.13 o 
   4   3   5      673.80      702.65      7.63 o 
   6   3   5      148.32      150.58      3.07 o 
   8   3   5      208.65      207.69      4.44 o 
  10   3   5       49.73       45.92      2.76 o 
  12   3   5      187.92      161.11      5.84 o 
  14   3   5       14.01       12.67      3.21 o 
   1   4   5      837.00      910.14      8.96 o 
   3   4   5       79.54       80.39      2.12 o 
   5   4   5      850.52      829.71      9.08 o 
   7   4   5      236.14      225.47      4.17 o 
   9   4   5        2.53        4.20      1.78 o 
  11   4   5      290.98      270.85      6.04 o 
  13   4   5       36.21       35.20      3.39 o 
  15   4   5       91.32      108.82      6.50 o 
   2   5   5      240.12      245.24      3.71 o 
   4   5   5      383.76      387.22      5.08 o 
   6   5   5       86.81       80.77      2.54 o 
   8   5   5     1173.83     1141.53     14.33 o 
  10   5   5      244.09      215.94      5.18 o 
  12   5   5       72.57       82.02      3.49 o 
  14   5   5        4.88        3.89      2.40 o 
   1   6   5       19.20       22.78      1.39 o 
   3   6   5        4.99        1.85      1.11 o 
   5   6   5      772.85      797.22      9.67 o 
   7   6   5       81.25       77.23      2.69 o 
   9   6   5      418.44      426.43      7.58 o 
  11   6   5       72.62       66.78      3.34 o 
  13   6   5       12.45        8.74      2.29 o 
  15   6   5       19.99       27.36      3.23 o 
   2   7   5      135.87      140.80      2.72 o 
   4   7   5      685.98      676.48      7.75 o 
   6   7   5      895.05      887.09     10.55 o 
   8   7   5        0.84        0.73      1.71 o 
  10   7   5      135.45      127.40      3.86 o 
  12   7   5       36.70       41.47      2.88 o 
  14   7   5       11.70        7.63      2.79 o 
   1   8   5       24.05       25.59      1.46 o 
   3   8   5       99.88      102.29      2.97 o 
   5   8   5      395.91      378.93      5.81 o 
   7   8   5       59.90       58.87      2.74 o 
   9   8   5       88.85      100.94      4.08 o 
  11   8   5      101.92      100.56      3.55 o 
  13   8   5       11.12       13.21      2.34 o 
   2   9   5      216.85      224.54      3.77 o 
   4   9   5      186.40      197.03      4.04 o 
   6   9   5      182.71      190.01      4.44 o 
   8   9   5      513.39      519.32      8.13 o 
  10   9   5      141.20      143.93      4.38 o 
  12   9   5       24.35       22.77      2.36 o 
  14   9   5       26.71       27.65      2.81 o 
   1  10   5      275.59      268.45      4.01 o 
   3  10   5      533.96      524.23      6.86 o 
   5  10   5      800.07      804.48     10.85 o 
   7  10   5       18.97       17.19      2.02 o 
   9  10   5      307.37      312.97      6.01 o 
  11  10   5       32.59       28.48      2.45 o 
  13  10   5       29.22       33.25      2.66 o 
   2  11   5      227.70      227.15      3.96 o 
   4  11   5      663.06      688.54      9.69 o 
   6  11   5      290.55      291.92      6.26 o 
   8  11   5      296.04      302.42      5.84 o 
  10  11   5       31.68       30.14      2.47 o 
  12  11   5        8.72        8.14      1.97 o 
   1  12   5       33.12       35.98      2.02 o 
   3  12   5       83.86       80.36      3.00 o 
   5  12   5       28.02       29.57      2.54 o 
   7  12   5       46.00       43.32      2.52 o 
   9  12   5        5.48        3.92      1.83 o 
  11  12   5       59.83       69.73      4.03 o 
   2  13   5      159.34      162.45      4.28 o 
   4  13   5      234.41      224.69      4.94 o 
   6  13   5      197.51      203.46      4.69 o 
   8  13   5      124.60      124.44      3.91 o 
  10  13   5      125.99      127.67      3.96 o 
  12  13   5       95.08      103.17      3.09 o 
   1  14   5      142.08      151.18      3.92 o 
   3  14   5      100.59      117.52      4.02 o 
   5  14   5      108.20      116.70      3.80 o 
   7  14   5       93.39      108.44      3.88 o 
   9  14   5      162.80      176.48      4.30 o 
  11  14   5       79.41       83.45      3.08 o 
   2  15   5      224.62      224.60      4.83 o 
   4  15   5      133.77      128.63      4.07 o 
   6  15   5       43.18       45.52      3.00 o 
   8  15   5       18.55       20.58      1.87 o 
  10  15   5        8.10        6.06      2.34 o 
   1  16   5      168.37      161.65      4.35 o 
   3  16   5      225.20      228.39      5.48 o 
   5  16   5      207.91      210.07      5.14 o 
   7  16   5       39.84       38.16      2.76 o 
   9  16   5        0.27       -1.44      2.10 o 
   2  17   5       61.57       59.14      3.42 o 
   4  17   5      181.46      186.84      5.43 o 
   6  17   5       26.05       24.51      2.54 o 
   8  17   5        6.17        2.00      2.88 o 
   1  18   5       28.11       28.75      3.31 o 
   3  18   5        2.32        1.14      2.10 o 
   5  18   5       22.44       22.09      2.50 o 
   7  18   5       65.01       74.22      4.11 o 
   2  19   5       65.46       62.85      3.55 o 
   4  19   5       91.62       96.15      4.02 o 
   1  20   5      156.30      167.45      6.77 o 
   3  20   5       37.25       47.76      3.24 o 
   0   0   6     2959.42     2918.72     69.35 o 
   2   0   6      322.53      337.16      9.63 o 
   4   0   6      381.79      320.77      9.40 o 
   6   0   6      663.37      607.01     14.37 o 
   8   0   6      127.86      112.60      5.90 o 
  10   0   6      100.91      113.96      8.40 o 
  12   0   6       64.00       65.88      7.24 o 
   1   1   6       80.15       76.05      3.40 o 
   3   1   6      433.86      405.90      7.66 o 
   5   1   6       23.93       18.15      2.29 o 
   7   1   6      125.86      120.43      4.26 o 
   9   1   6      101.64      100.25      4.67 o 
  11   1   6       55.63       50.12      4.57 o 
  13   1   6        4.59       -1.30      2.76 o 
   0   2   6      160.08      157.81      6.41 o 
   2   2   6      427.34      394.77      9.02 o 
   4   2   6       10.44       10.69      2.14 o 
   6   2   6       41.96       42.16      2.88 o 
   8   2   6      107.68      103.42      4.91 o 
  10   2   6       99.84       94.96      4.97 o 
  12   2   6       20.27       21.81      3.77 o 
   1   3   6      262.37      252.95      5.80 o 
   3   3   6     1276.29     1213.79     16.57 o 
   5   3   6      667.81      637.71      9.66 o 
   7   3   6       21.08       20.24      2.58 o 
   9   3   6       27.14       24.73      3.05 o 
  11   3   6       20.47       18.43      3.52 o 
  13   3   6       10.84       16.23      3.51 o 
   0   4   6      246.13      220.60      7.61 o 
   2   4   6       21.31       14.20      2.08 o 
   4   4   6      165.49      161.53      4.39 o 
   6   4   6       91.28       93.77      3.51 o 
   8   4   6      162.83      180.83      6.36 o 
  10   4   6      205.10      219.31      6.68 o 
  12   4   6      127.05      131.45      6.56 o 
   1   5   6      215.28      216.38      5.38 o 
   3   5   6       15.65       20.53      2.22 o 
   5   5   6      153.96      146.83      5.89 o 
   7   5   6      302.51      312.62      7.12 o 
   9   5   6       42.73       39.29      3.41 o 
  11   5   6      128.19      124.15      6.02 o 
  13   5   6       36.96       30.92      4.24 o 
   0   6   6      483.91      471.79     11.95 o 
   2   6   6      897.52      874.95     12.06 o 
   4   6   6      327.41      296.96      6.02 o 
   6   6   6      105.59      103.71      4.22 o 
   8   6   6      268.05      268.17      6.62 o 
  10   6   6       52.03       45.27      3.61 o 
  12   6   6       75.83       91.01      5.63 o 
   1   7   6      209.23      206.98      4.95 o 
   3   7   6      601.06      576.66      9.04 o 
   5   7   6      363.88      371.10      7.81 o 
   7   7   6      137.33      143.47      4.82 o 
   9   7   6      230.85      224.12      6.14 o 
  11   7   6       28.62       25.90      2.98 o 
   0   8   6      233.73      233.11      7.97 o 
   2   8   6      385.70      382.76      7.00 o 
   4   8   6      213.50      229.06      5.52 o 
   6   8   6       27.20       29.60      2.64 o 
   8   8   6      135.58      138.06      6.96 o 
  10   8   6       75.69       73.65      3.88 o 
  12   8   6       35.64       31.49      3.45 o 
   1   9   6      186.62      183.04      4.69 o 
   3   9   6      139.03      137.28      4.71 o 
   5   9   6       86.11       91.86      3.65 o 
   7   9   6      180.15      188.16      5.16 o 
   9   9   6       57.03       54.37      3.44 o 
  11   9   6       38.32       47.00      3.24 o 
   0  10   6      131.63      138.88      7.17 o 
   2  10   6      222.50      231.50      5.97 o 
   4  10   6        4.76        0.82      1.77 o 
   6  10   6      138.83      128.81      4.34 o 
   8  10   6       27.11       33.84      2.78 o 
  10  10   6       68.32       84.61      4.78 o 
   1  11   6      121.30      119.20      4.73 o 
   3  11   6       64.02       67.73      4.88 o 
   5  11   6      108.71      126.08      4.24 o 
   7  11   6      108.54      107.82      4.05 o 
   9  11   6        6.83        7.40      2.23 o 
  11  11   6       16.34       14.38      2.55 o 
   0  12   6      142.38      143.37      9.11 o 
   2  12   6      147.79      141.88      5.60 o 
   4  12   6       12.74       12.80      2.55 o 
   6  12   6       40.84       44.51      2.94 o 
   8  12   6       52.25       58.99      3.25 o 
  10  12   6        6.96        5.34      2.21 o 
   1  13   6       15.12       17.49      3.15 o 
   3  13   6      216.45      212.04      7.79 o 
   5  13   6        5.79        6.43      2.34 o 
   7  13   6      203.09      223.34      6.84 o 
   9  13   6       16.61       16.94      3.33 o 
   0  14   6       16.60       12.03      4.30 o 
   2  14   6       21.26       23.80      3.19 o 
   4  14   6        6.60        8.07      2.48 o 
   6  14   6       20.28       13.70      2.74 o 
   8  14   6      115.98      112.62      5.08 o 
   1  15   6        7.06       10.98      2.71 o 
   3  15   6       16.73       21.67      2.83 o 
   5  15   6       42.13       45.67      3.53 o 
   7  15   6       45.67       55.95      3.98 o 
   0  16   6       29.68       32.26      4.44 o 
   2  16   6       20.61       23.44      2.88 o 
   4  16   6       42.13       47.77      3.52 o 
   6  16   6       14.73       12.80      2.86 o 
   1  17   6       32.16       35.99      3.26 o 
   3  17   6       44.23       45.78      3.81 o 
   0  18   6       98.84      110.64      8.33 o 
   2   1   7       36.70       40.82      3.38 o 
   4   1   7      106.12      100.29      4.20 o 
   6   1   7       43.22       50.35      3.62 o 
   8   1   7       66.64       62.73      5.20 o 
  10   1   7        8.75       10.60      4.17 o 
   1   2   7      204.48      215.23      5.80 o 
   3   2   7      575.75      565.91     10.09 o 
   5   2   7      113.86      115.04      4.46 o 
   7   2   7        9.77        6.43      2.58 o 
   9   2   7       11.79        8.32      3.47 o 
  11   2   7       60.35       53.56      6.63 o 
   2   3   7       42.33       36.53      2.98 o 
   4   3   7       75.32       73.37      3.79 o 
   6   3   7      185.84      166.87      6.13 o 
   8   3   7       39.12       36.35      3.94 o 
  10   3   7        0.42       -2.95      2.95 o 
   1   4   7      115.76      122.98      4.48 o 
   3   4   7       86.36       88.06      4.00 o 
   5   4   7      377.31      370.97      9.18 o 
   7   4   7       35.77       35.24      3.57 o 
   9   4   7      137.15      147.84      6.45 o 
   2   5   7      379.14      389.59      8.33 o 
   4   5   7      431.88      402.09      9.51 o 
   6   5   7       18.62       18.09      3.11 o 
   8   5   7       35.41       41.77      3.84 o 
  10   5   7        4.44        2.13      3.04 o 
   1   6   7      114.18      123.50      4.57 o 
   3   6   7        6.19        3.01      2.54 o 
   5   6   7       12.68       18.33      3.11 o 
   7   6   7       90.57       95.79      4.96 o 
   9   6   7       38.26       45.74      4.01 o 
   2   7   7      294.64      300.62      8.06 o 
   4   7   7      111.21       93.92      4.83 o 
   6   7   7      228.89      228.79      7.26 o 
   8   7   7        9.31        8.04      4.08 o 
   1   8   7       83.09       75.89      4.77 o 
   3   8   7      233.84      250.60      7.41 o 
   5   8   7      125.31      114.26      5.28 o 
   7   8   7       21.33       20.69      3.28 o 
   9   8   7        9.93       14.32      3.12 o 
   2   9   7       52.71       53.76      4.23 o 
   4   9   7       35.38       33.50      3.87 o 
   6   9   7        2.68        3.54      2.82 o 
   8   9   7       76.61       88.68      5.59 o 
   1  10   7       75.59       72.52      5.37 o 
   3  10   7      169.04      172.74      7.44 o 
   5  10   7       45.95       45.26      4.39 o 
   7  10   7       59.13       59.69      4.60 o 
   2  11   7      290.92      302.36     10.04 o 
   4  11   7       95.99      111.88      6.33 o 
   6  11   7       15.57       12.65      4.06 o 
   1  12   7       35.98       39.89      4.49 o 
   3  12   7       60.64       60.02      5.10 o 
   5  12   7       69.03       75.05      5.51 o 
   2  13   7       37.69       46.41      4.73 o 
   4  13   7       49.59       51.38      4.90 o 
   1  14   7       67.74       73.97      5.48 o 
   3  14   7        4.86       12.75      3.43 o 
   0   0   8      155.67      162.79     10.95 o 
   2   0   8        3.59        0.59      3.18 o 
   4   0   8       25.22       27.20      5.22 o 
   6   0   8       28.67       22.75      6.09 o 
   1   1   8       27.03       23.06      3.15 o 
   3   1   8       71.15       84.99      4.60 o 
   5   1   8       38.73       44.02      4.49 o 
   7   1   8        8.78        6.03      3.75 o 
   0   2   8       56.12       57.80      7.01 o 
   2   2   8       35.32       30.56      3.43 o 
   4   2   8       76.32       84.27      5.19 o 
   6   2   8       31.89       23.86      3.94 o 
   1   3   8       30.33       31.27      3.41 o 
   3   3   8      440.53      472.02     13.12 o 
   5   3   8      561.51      608.53     13.07 o 
   0   4   8       10.24        4.45      6.44 o 
   2   4   8       32.61       26.61      3.67 o 
   4   4   8       12.29       10.87      3.37 o 
   6   4   8       17.05       16.27      3.46 o 
   1   5   8      111.84      115.01      6.16 o 
   3   5   8        5.59        1.79      2.72 o 
   5   5   8       61.78       55.54      4.54 o 
   0   6   8      365.18      383.53     25.55 o 
   2   6   8       77.87       64.10      4.98 o 
   4   6   8       15.62        8.01      3.46 o 
   1   7   8       21.30       17.91      4.24 o 
   3   7   8      175.35      159.60      7.19 o 
   0   8   8      306.52      318.60     15.57 o 
   2   8   8       37.53       46.12      5.20 o 
   1   9   8      147.20      159.68      7.94 o 
                                                 
